# Supplementary material for: Validation of Reference Genes for Quantitative Real-Time PCR Normalization in Ananas comosus var. bracteatus During Chimeric Leaf Development and Response to Hormone Stimuli
Source: Front Genet. 2021 Oct 21;12:716137. doi: 10.3389/fgene.2021.716137 (PMC8566434; doi:10.3389/fgene.2021.716137)
Supplement: Supplementary file 1 [file DataSheet1.ZIP]

Archive with 3 entries (3 files):
- Addition files/Additional File 1.docx
- Addition files/Additional file 1.xlsx
- Addition files/Additional File 2.docx
