# Supplementary material for: Validation of Reference Genes for Quantitative Real-Time PCR Normalization in Ananas comosus var. bracteatus During Chimeric Leaf Development and Response to Hormone Stimuli
Source: Front Genet. 2021 Oct 21;12:716137. doi: 10.3389/fgene.2021.716137 (PMC8566434; doi:10.3389/fgene.2021.716137)
Supplement: Supplementary file 1 [file DataSheet1.ZIP › Addition files/Additional file 1.xlsx]

## Sheet: Sheet1
Table S2. Quantification threshold (Cq) values for ten candidate reference genes
Samples	Genes and Cq values
	Unigene.16454	CCOAOMT	SDP	Unigene.16459	ZRANB2	PPRC	IDH	Unigene.26260	18S	GAPDH
S1G	23.76±0.86	24.15±0.17	22.92±0.30	22.12±0.29	22.98±0.50	26.01±0.41	23.88±0.32	21.09±0.64	18.71±0.05	23.38±0.49
S1W	23.67±0.53	23.65±0.09	22.86±0.17	21.78±0.30	22.99±0.35	25.98±0.18	23.97±0.33	20.72±0.60	17.89±0.45	23.17±0.26
S2G	23.98±1.15	23.91±0.73	24.32±0.66	22.86±1.29	23.15±0.77	24.79±0.85	23.90±0.59	21.42±1.40	19.99±1.11	23.26±0.75
S2W	23.81±0.93	24.04±0.24	24.50±0.33	22.87±0.74	23.66±0.33	25.30±0.43	23.96±0.29	21.66±0.89	19.53±1.04	23.56±0.49
S3G	24.17±0.66	25.25±0.23	25.11±0.39	23.32±0.76	23.64±0.35	26.21±0.39	24.37±1.09	22.18±0.68	20.26±0.31	19.81±0.59
S3W	24.64±0.40	25.61±0.31	25.49±0.34	24.00±0.35	23.98±0.37	25.82±0.61	24.13±0.98	21.94±0.87	21.06±0.01	22.63±0.00
Root	25.75±0.40	24.60±0.14	25.33±0.33	24.77±0.33	26.11±0.76	26.59±0.40	25.49±0.69	23.18±0.90	18.97±0.91	24.45±0.19
Stem	25.16±0.23	23.74±0.03	23.60±0.35	24.52±0.32	25.23±0.19	25.31±0.34	25.15±0.35	22.63±0.23	20.32±0.32	25.20±0.02
Fruit	24.49±0.27	25.57±0.02	23.49±0.19	24.13±0.23	24.33±0.15	25.88±0.05	24.97±0.19	21.29±0.16	18.10±0.12	23.24±0.34
CK-4	23.60±0.46	24.40±0.03	25.07±0.75	23.89±0.27	23.36±0.19	26.66±0.91	25.18±0.66	20.61±0.83	19.77±0.84	23.54±0.81
IAA-4	24.31±0.01	24.30±0.06	25.34±0.26	24.70±0.34	24.31±0.73	25.89±0.83	24.75±0.37	20.21±0.33	19.72±0.46	21.98±0.27
GA3-4	23.95±0.42	24.94±0.17	25.27±0.36	24.25±0.71	23.55±0.73	25.98±0.63	24.89±0.30	20.72±0.24	20.33±0.68	23.05±0.70
T-Z-4	23.79±0.47	24.27±0.37	24.73±0.70	24.07±0.58	23.55±1.31	25.98±0.13	24.60±0.56	20.92±0.40	20.46±0.53	22.43±0.05
BR-4	22.90±1.83	24.22±0.86	24.57±0.52	23.64±0.24	23.20±0.67	26.01±0.62	24.93±0.44	21.34±0.51	20.09±0.92	23.36±0.72
ABA-4	23.64±0.26	24.24±0.23	24.52±0.23	24.19±0.13	23.12±0.37	26.51±0.54	25.09±0.22	21.13±0.94	20.06±0.45	22.86±0.57
CK-24	23.56±1.26	24.13±1.07	24.77±1.43	23.97±1.14	22.88±0.89	26.28±1.22	25.05±0.71	20.63±0.90	20.52±0.85	23.93±0.14
IAA-24	23.87±1.74	24.03±1.15	24.89±1.10	24.53±1.17	22.79±0.85	25.88±0.94	24.74±0.58	20.96±0.92	19.92±0.65	24.23±0.34
GA3-24	23.93±1.77	24.22±1.12	25.23±1.69	24.79±1.75	23.03±1.53	26.80±1.36	25.21±1.14	21.45±0.81	19.79±0.05	24.46±0.04
T-Z-24	23.44±1.22	23.63±0.78	24.92±1.27	24.34±0.94	22.66±0.72	25.88±0.81	24.74±0.47	20.55±0.98	20.02±0.52	23.95±0.49
BR-24	23.58±1.54	23.90±1.36	25.02±1.75	24.16±1.25	22.53±0.95	26.39±1.19	25.11±1.04	20.99±1.22	20.33±0.36	23.67±0.63
ABA-24	24.47±0.30	25.04±0.35	25.13±0.23	25.13±0.25	23.30±0.14	26.46±0.46	25.37±0.26	21.62±0.01	20.65±0.00	24.20±0.05
	Values are mean ± SD; standard deviation of three independent technical.
